# Supplementary material for: Association between Iron Status and Survival in Patients on Chronic Hemodialysis
Source: Nutrients. 2023 May 31;15(11):2577. doi: 10.3390/nu15112577 (PMC10255805; doi:10.3390/nu15112577)
Supplement: Supplementary file 1 [file nutrients-15-02577-s001.zip]

Archive with 1 entries (1 files):
- nutrients-2385489-supplementary.pdf
